# Supplementary material for: Functional characterization of BC039389-GATM and KLK4-KRSP1 chimeric read-through transcripts which are up-regulated in renal cell cancer
Source: BMC Genomics. 2015 Mar 27;16(1):247. doi: 10.1186/s12864-015-1446-z (PMC4422297; doi:10.1186/s12864-015-1446-z)
Supplement: Additional file 2: Table S1. — Lists the primer and probe sequences. [file 12864_2015_1446_MOESM2_ESM.xls]

## Sheet: Tabelle1
Additional file 2: Table S1
Oligo name	Sequence	Position		Tm Primer Blast	GC %	Exon	Accession no.	Ta	Product length	Comment
housekeeping genes
GAPDH_f	TGCACCACCAACTGCTTAGC	628	647	55.37	0.55	8	NM_002046.4	59	87
GAPDH_r	GGCATGGACTGTGGTCATGAG	714	694	55.19	0.5714	8+9	NM_002046.4	59
read-through candidates
TMED6_ex1_f	GCTCTTTGGGGCTGGGCTGG	68	87	59.97	0.7	1	NM_144676.3	59		1st generation
COG8_ex3_r	GCGCCGCAGGTAGCCAATGA	773	754	60.11	0.65	3	NM_032382.4	59
TMED6_ex3_f	TGAGGGGCCTGAGACTGATCACA	476	498	58.79	0.5652	3	NM_144676.3	59		1st generation
COG8_ex2_r	GCTGCAAGCTCCAGGGCCTC	607	588	60.04	0.7	2	NM_032382.4	59
ACSM2A_ex15_f1	GCCCGTGCGCAGTGAGACAT	1959	1978	60.04	0.65	15	NM_001010845.2	59		1st generation
AX747287_r2	GGCTTTGTGAAGGTCCAGAAGCCA	580	557	59.35	0.5417			59
ACSM2A_ex15_f2	GAAAGGCCGTGGCACCTTCT	2623	2642	57.17	0.6	15	NM_001010845.2	59		1st generation
AX747287_r1	GCTCAGCACCTGACTCTTGGCA	355	334	59.09	0.5909			59
GNA11_ex6_f	TCGCACCTGGTGGACTACTTCCC	1098	1120	59.93	0.6087	6	NM_002067.2	59		1st generation
DKFZp434J194_r2	TGCAGCCCTCTGGAGTCCCC	237	218	59.89	0.7			59
GNA11_ex7_f	TGGAGACACGGGGCAGGACC	1347	1366	60.18	0.7	7	NM_002067.2	59-61		1st generation
DKFZp434J194_r1	AGCCCAGAGAAGCCCCCGTG	179	160	60.53	0.7			59-61
GNA11_ex7_f2	GGACCTTCCTTCCACGGAGCCT	1362	1383	59.92	0.6364	7	NM_002067.2	59		2nd generation
DKFZp434J194_r3	TCTGCAGAGGGACGGGGAACC	132	112	59.91	0.6667			59
BC039389_ex3_f	AGCCTGTGCCAATGCCCTGA	576	595	58.6	0.6	3		59		1st generation
GATM_ex4_r	CTTGGCGCCACGGTGGAAGT	956	937	59.9	0.65	4	NM_001482.2	59
BC039389_ex5_f	TGCCATCTGCTCGTCTGGTGC	811	831	59.45	0.619	5		59		1st generation
GATM_ex3_r	AGTCAATGGGGTCAGGCCTCCT	774	753	58.98	0.5909	3	NM_001482.2	59
FXYD2_ex1_f	TCTCCATCCAGGCCCCAGGC	6	25	59.96	0.7	1	NM_021603.3	59		1st generation
DSCAML1_ex3_r	CCACCCGGACGGTGTAGGGT	576	557	59.9	0.7	3	NM_020693.2	59
FXYD2_ex3c_f	CGTTCGCAATGGGGGCCTGA	148	167	59.69	0.65	3c	NM_021603.3	59		1st generation
DSCAML1_ex1_r	GGAGCAGGAGGAAAGTTACCAGCC	210	187	59	0.5833	1	NM_020693.2	59
TAGLN_ex5_f1	GCCGGCATGACAGGCTACGG	1080	1099	60.18	0.7	5	NM_001001522.1	59		1st generation
AK126420_r1	CAGGGAAATGGCCTTCCCGCC	306	286	60.04	0.6667			59
TAGLN_ex5_f2	ACTGCACCTGGGCAGCTCCT	1263	1282	60.11	0.65	5	NM_001001522.1	59-61		1st generation
AK126420_r2	CCGCCGGAGGCCAGCTATC	290	272	59.31	0.7368			59-61
TAGLN_ex5_f3	GCATCACTGCCTTGGCCCCT	1322	1341	59.33	0.65	5	NM_001001522.1	59		2nd generation
AK126420_r3	TGCATGCTGCTGAGTGGCTCC	21	59	59.71	0.619			59
TCEANC_ex3_f1	GGGGTGCAGAGGACCCCAGA	1348	1367	59.53	0.7	3		59		1st generation
RAB9A_ex3_r1	CGCCGTTGTCCCTGCACCAA	439	420	60.18	0.65	3		59
TCEANC_ex3_f2	TTGGGAGGGACCACCTGGCT	1831	1850	59.08	0.65	3		59		1st generation
RAB9A_ex3_r2	ACACCTGCCGTTCGCTTATGTCA	400	378	58.9	0.5217	3		59
VAMP8_ex1_f	GCGGGGGCAGGCTGAAAGTT	14	33	59.9	0.65	1	NM_003761.4	59		1st generation
VAMP5_ex3_r	CCTGGGTCCGTGGGGCACTA	402	383	59.89	0.7	3	NM_006634.2	59
VAMP8_ex3_f	GTGCTCTTTGCCACTGGTGCCT	396	417	59.86	0.5909	3	NM_003761.4	59		1st generation
VAMP5_ex2_r	GGCCAGCTTCACACCACGCT	188	169	59.9	0.65	2	NM_006634.2	59
KLK4_ex2_f	GCATCCGCAGTGGGTGCTGT	183	202	59.97	0.65	2	NM_004917.3	59		1st generation
KRSP1_ex5_r	AGGCAGCATGCAGGAGCTCAAC	1032	1011	59.73	0.5909	5	NR_002948.1	59
KLK4_ex5_f	GGCCCCTGATCTGCAACGGG	626	645	59.76	0.7	5	NM_004917.3	59		1st generation
KRSP1_ex4_r	GCACCCAGTGAGGATGCAGCAG	511	490	60.05	0.6364	4	NR_002948.1	59
STXBP5_ex28_f	TCTGTTTCGTTAATGTCAGCTGCCTG	5367	5392	57.92	0.4615	28	NM_139244.3	57-59		1st generation
BC043173_ex2_r	AGACCACTTACATGTAGCCCTGGAC	496	472	57.77	0.52	2		57-59
STXBP5_ex28_f2	ACCAGCAAGCCACGATTTCAGGA	6038	6060	58.82	0.5217	28	NM_139244.3	59		2nd generation
BC043173_intron1_r	TCCCCAGCACCCCTGTAACCT	255	235	58.85	0.619	intron 1		59
RNPEP_ex5_f	CCTGCTAGCTGGGGACCGCT	962	981	60.32	0.7	5	NM_020216.3	59		1st generation
ELF3_ex2_r	AGGTGGCAGCAGGGGGAACA	256	237	60.04	0.65	2	NM_004433.4	59
RNPEP_ex6_f	TGCTTGGAGGCTGCAACGGG	1134	1153	59.9	0.65	6	NM_020216.3	59-61		1st generation
ELF3_ex1_r	AGTGGCGGAGTCCGGCTGTG	142	123	61.15	0.7	1	NM_004433.4	59-61
RNPEP_intron6_f	AGGGGCACTCCAGAGCTCTTTGT			59.55	0.5652	intron 6		59		2nd generation
ELF3_ex1_r2	TGGGCATCTGTGCTTTCGGCT	2366	2346	59.03	0.5714	1	uc001gxg.2	59
TYMP_ex7_f	CTGGAGGTGGAGGAGGCGCT	1057	1076	59.97	0.7	7	NM_001113755.1	59		1st generation
SCO2_ex4_r	TGGCTTCAACGTCGTCCCGC	676	657	59.98	0.65	4	NM_005138.2	59
TYMP_ex9_f	GCTGCTGGTCGACGTGGGTC	1470	1489	60.04	0.7	9	NM_001113755.1	59		1st generation
SCO2_ex3a_r	GCGCGTCAGTGGACCAAGCA	120	101	60.25	0.65	3a	NM_005138.2	59
MIA2-CTAGE1_ex4_f	AGATGGTGGGGCAGATGAACATGA	1406	1429	57.88	0.5	4	NM_054024.3	59		1st generation
MIA2-CTAGE1_ex1_r	TGCAAAAGCTGTTTCTGGCTTTCC	694	671	57.08	0.4583	1	NM_172241.2	59		primer maps 100% to CTAGE5
MIA2-CTAGE1_ex5_f	GCCTGCTCTGGTGGAGATAGACAGA	1874	1898	59.32	0.56	5	NM_054024.3	59		2nd generation
MIA2-CTAGE1_ex1_r2	ACCTGTTCAGCTTTTCGCAGGTT	423	401	57.41	0.4783	1	NM_172241.2	59
CTAGE1-MIA2_ex1_f	TGGCGCTACGGAGGAGCCTA	11	30	59.12	0.65	1	NM_172241.2	59		1st generation
CTAGE1-MIA2_ex6_r	ACAATTGGTGAAAATGCAGAATTCA	2065	2041	52.75	0.32	6	NM_054024.3	59
CTAGE1-MIA2_ex1_f2	CATGGGAATTGGTGATACGTGCAGCT	136	161	59.63	0.5	1	NM_172241.2	59		2nd generation
CTAGE1-MIA2_ex6_r2	TTTCAGAATCTGAAACTCAGAAGCATC	2009	1983	54.14	0.3704	6	NM_054024.3	59
STX16_ex3_f	CGTATGGCACTGGTGTCAGGCA	911	932	59.16	0.5909	3	NM_001001433.2	58		1st generation
NPEPL1_ex6_r	TCATTGCAGGGTGTGTCCACGAT	667	645	58.57	0.5217	6	NM_024663.3	58
STX16_ex5_f	AGCTTCCGGCACGCACAGTC	1277	1296	59.98	0.65	5	NM_001001433.2	59		2nd generation
NPEPL1_ex5_r	CTCCACCGGCCCGTTGTCTT	587	568	58.99	0.65	5	NM_024663.3	59
GLYCTK_ex1_f	CCCCCTAGTACTTCCGTTCTCCAGC	3	27	59.83	0.6	1	NM_145262.3	58-59		1st generation
DNAH1_ex2_r	ACCCACGCTGCTTCATCAGCG	550	530	60.05	0.619	2	NM_015512.4	58-59
GLYCTK_ex2_f	GTTCCCAAGGGGATCCGTGCTG	430	451	59.48	0.6364	2	NM_145262.3	59		2nd generation
DNAH1_ex2_rb	CCGGGGGCAGGGGTAAATGTG	460	440	59.44	0.6667	2	NM_015512.4	59
AK097351_ex1_f	TCGAAGGGGTGCTGGCGAGA			59.9	0.65			60		1st generation
SLC6A16_ex2_r	ACCAGAACGGACGGGCAAGGA	553	533	60.11	0.619	2	NM_014037.2	60
SLC6A16_ex10_r	AGGCCGCACACGAACATGAGC	1886	1866	60.31	0.619	10	NM_014037.2	60
WRB_ex1_f	CGACCACTGGGCGTGGTTGCT	116	136	61.89	0.6667	1	NM_004627.4	60		1st generation
SH3BGR_ex8_r	CCCTGGGTGTGCCGGCTTCAA	897	877	61.59	0.6667	8	NM_007341.2	60
SLC12A4_ex25_f	ATGCCTGGCCCACCCAGGAA	3268	3287	60.11	0.65	25	NM_005072.4	60		1st generation
LCAT_ex4_r	CGTCCCGCACGTAGCCATTGTT	492	471	60.05	0.5909	4	NM_000229.1	60
SHPK_ex6_f	TCAACAGGACCTACCTGGGGGTGG	1032	1055	61.14	0.625	6	NM_013276.2	58-59		1st generation
TRPV1_ex7_r	GTCCGTTTGCCGCGCGATCT	830	811	60.72	0.65	7	NM_080704.3	58-59
SHPK_ex7_f	ACCTGACCATCACCCCGACAGTG	1197	1219	60.18	0.6087	7	NM_013276.2	59		2nd generation
TRPV1_ex6_r	AGCCTGAGGGTCTTCTCGGTGC	610	589	60.24	0.6364	6	NM_080704.3	59
AK311380_ex1_f	AGGTTTTCAGTTTCAGTTTCCCAG			61.1	0.417			60		1st generation
MVB12A_ex4_r	TCCCAGGGGCAACAGCTTCA	372	353	57.87	0.6	4	NM_138401.2	60
MVB12A_ex9_r	TAAGGGGGCTCTTTCCGCGGA	887	867	59.63	0.619	9	NM_138401.2	58
BC041984_ex1_f	AGCCCAGTGGCTCCAGCCA	51	69	60.11	0.6842			60		1st generation
TMEM135_ex10_r	GGGATTCGGAGGCAGCACTGG	1026	1006	59.51	0.6667	10	NM_022918.3	60
CD81_ex5_f	ACGCCAACAACGCCAAGGCT	649	668	60.11	0.6	5	NM_004356.3	58		1st generation
TSSC4_ex2_r	TCACGGCTGCGCTGGGAGAA	465	446	60.81	0.65	2	NM_005706.2	58
CD81_ex6_f	TGTGTCCCTCGGGCAGCAAC	754	773	59.27	0.65	6	NM_004356.3	60		2nd generation
TSSC4_ex2_rb	CTCAGATGGAATGGCTGCACCGT	429	407	59.26	0.5652	2	NM_005706.2	60
BC110060_ex1_f	CATGGCGCGGAGCGAGG	1	17	58.23	0.7647			58		1st generation
LRFN1_ex1_r	CGAAGGTCCCCTCCGCGATG	619	600	59.29	0.7	1	NM_020862.1	58
LRFN1_ex2_r	CACAAGTCGTAGGCACGGCC	1475	1456	58.01	0.65	2	NM_020862.1	58
BC110060_ex2_f	CCAGGCCCTGACTCCCTGAAGA							59-60		2nd generation
BC110060_ex3_f	CCGAGAATCAGAGAGGTTCAGATAC							59-60
MRI1_ex2_f	CGCGACCTGGCTGATGTTGCA	367	387	60.31	0.619	2	NM_001031727.2	58-59		1st generation
MRI1_ex7_f	CCCCCACGACCTCATCACTGGT	1050	1071	59.92	0.6364	7	NM_001031727.2	58-59
C19orf53_ex3_r	GCAGGCTGCTGCTGGCTTTC	255	236	59.15	0.65	3	NM_014047.2	58-59
MRI1_ex3_f	TGGCAAGGTGACTGTGCTGACC	543	564	59.28	0.5909	3	NM_001031727.2	59-60		2nd generation
MRI1_ex4_f	ACGTGAAACGGAGCTATGCGAGC	438	460	59.88	0.5652	4	NM_032285.2	59-60
MRI1_ex5a_f	GTGATTCGCTCACTGCACAGCCT	616	638	59.75	0.5652	5a	NM_032285.2	59-60
MRI1_ex5b_f	ACCGACAGCATGGTGGCTGC	604	623	59.97	0.65	5b	NM_001031727.2	59-60
C19orf53_ex2_r	GCGCCTTCTTGGGAGCGATAACA	159	137	59.57	0.5652	2	NM_014047.2	59-60
FAM175A_ex4_f	GGCGAAGTAAATGAGCAAGCACTGA	297	321	58.11	0.48	4	NM_139076.2	60		1st generation
HELQ_ex3_r	TCCGACAGCAAAGCAGTTCTTGCA	1323	1300	59.59	0.5	3	NM_133636.2	60
METTL21B_ex1_f	CGGGAGGTCGGGCTCTTTGC	177	196	59.77	0.7	1	NM_015433.2	58		1st generation
TSFM_ex7_r	TGGCACCTTCACCCATGCAGC	744	724	59.91	0.619	7	NM_001172696.1	58
METTL21B_ex2_f	TCGAACTGGGTGCGGGGACA	364	383	60.11	0.65	2	NM_015433.2	60		2nd generation
TSFM_ex6_r	TCAGGCCCAGCTGGAAGTCCA	650	630	59.49	0.619	6	NM_001172696.1	60
TMEM27_ex1_f	CGGGTCACAGAATGGCTAAGGCAG	172	195	59.59	0.5833	1	NM_020665.4	60		1st generation
TMEM27_ex4_f	TCACACCCTTCCTGCTGTTGAGGT	535	558	59.75	0.5417	4	NM_020665.4	60
ACE2_ex5_r	AGCTGCTTGCCGACCTCAGATCT	744	722	59.99	0.5652	5	NM_021804.2	58
TaqMan chimeric transcripts: FAM-TAMRA/BHQ1							Tm Net primer
ACSM2A_Taqf.neu	CAGCTACCCATATCTCATGTT			49.02	0.4286	15	52	57	153
AX747287_Taqr	AACTCACAAGCTTTTGGAAG			48.59	0.4	1	52.2
ACS–AX7_Taqp.neu	TTCCCAAAGACTATTGTCAGGATCTTG			54.96	0.4074	junction	64.43
VAMP8_Taqf	GAGAATGCTGCTCGGTCC			52.28	0.6111	3	55.7	60	120, 249
VAMP5_Taqr	ATTTCCGTCACCTCGTTCG			52.26	0.5263	2	58.1
VAMP8-VAMP5_Taqp	TGGCACCGCTCCAACTCTATTCCT			59.7	0.5417	VAMP5	68.2
FXYD2_Taqf	AAATCAATGAAGATGAGCCGTA			50.02	0.3636	3e	57	60	82, 148
DSCAML1_Taqr	CTGCAAGGAGTCATTTACAAAG			49.91	0.4091	2	54.9
FXYD2–DSCAML1_Taqp	CCTGAAGATGTTGGCACCAGCCTCT			60.69	0.56	DSCAML1	69.7
STX16_Taqf	GTCCTGTATCAAAACTGAAGATG			49.57	0.3913	8	53.7		112
NPEPL1_Taqrb	AGCCTGCCAGAGCTCCAT			54.75	0.6111	4-2a	57.59
STX16-NPEP_Taqp2	TCATAACCAGCCTTGTGAAGCTGTT				0.44	junction	64.4
STXBP5_Taqf	ATTCTGTACATTACATCCATTTGA			48.39	0.2917	junction	54	60	124
BC043173_Taqr	GGAGAAGTTAGTAATAGCTCAGTC			50.3	0.4167	junction	51.9
STXBP5–BC043173_Taqp	TTGCATCATCTTAACACTTTTGCTTTGC			56.32	0.3571	intergenic seq	67.3
RNPEP_Taqf	TACCAGGCTCTTTCGCATT			50.94	0.4737	inton 6	55.8	60	123
ELF3_Taqr	GGCTCTGCTTGAAAGTTCT			49.7	0.4737	exon 1	51.8
RNPEP-ELF3_Taqp	TTGCCAGAATCCACACGGAATCCA			58.63	0.5	junction	70.2
BC039389_Taqf	CAAGCAGAAGAATTGGAAGAG			49.14	0.4286	3	54.6	60	117	BGv1
GATM_Taqr	CTGTCAAGGTTCGTCCAAG			50.26	0.5263	2	53.2
BC039389–GATM_Taqp	AAGCCTGTGCCAATGCCCTGAGA			60.68	0.5652	BC039389	69.8
BC039389_Taqf	CAAGCAGAAGAATTGGAAGAG			49.14	0.4286	3	54.6	60	117	BGv2
GATMex3_Taqr	ACTTTTCATATGTGTTGGC			51.28	36.84	3	47.64
BC039389–GATM_Taqp	AAGCCTGTGCCAATGCCCTGAGA			60.68	0.5652	BC039389	69.8
MIA2_Taqf	TGCATTTTCACCAATTGTAATTCT			50.16	0.2917	6	58.9	60	110
CTAGE5_Taqr	CACATATCACCAATTCCCATG			48.89	0.4286	2	55.9
MIA2-CTAGE5_Taqp	TCTGGTCTCATACCTTCAGGCAGTGCT			60.87	0.5185	CTAGE5	68.7
TMED_Taqf	GAGGCACGGAATGCTTTTG			51.98	0.5263	1	58.9	58-60	119, 246
COG8_Taqr	GTCAGGCTATTCATCCGGC			52.39	0.5789	2	57.7
TMED-COG8_Taqp	TCTCCTCGGCTTCCTTCACAAAGTT			58.12	0.48	COG8	66.8
TCEANC_Taqf	ACAGAAGCTGATCCATTAGCT			50.88	0.4286	4	53.6	60	115, 204
RAB9A_Taqr	GTTAATCTCAAAAGCTTCAAGAAC			49.25	0.3333	3	55
TCEANC–RAB9A_Taqp	TCCCGTCCATGTCATCTTCCCTCT			58.67	0.5417	TCEANC	67.8
TAGLN_Taqf	AATCTTTTCTCAGGCCTGGC			52.3	0.5	junction	58.6	60	197
AK126420_Taqr	TCTCCTGTTCTATGGCCTGT			51.78	0.5	junction	54.4
TAGLN-AK126420_Taqp	TTCCTGGCTGCCGTCCTCTGAA			59.85	0.5909	intergenic seq	68.7
WRB_Taqf	GGTGATAAGTGTCGCTTTCTA			49.72	0.4286	4	52.51		118
SH3BGR_Taqr	GTCTTCATCTCCAGCAATATCTAAT			50.61	0.36	3	56.4
WRB-SH3BGR_Taqp	ACCCACTACTTCTTGCTGTTTCTTCCTAAT			58.05	0.4	SH3BGR	66.3
FAM175A_Taqfb2	AAAGGAGAGGAGCACAGATT			50.22	0.45	8	52.97	58	128
HELQ_Taqr	CTCAGCCACGAGGGTTTT			51.48	0.5556	3	55.46
FAM-HELQ_Taqp3	ACAAGTATGTTGCCATTTTGCTGCCT			58.25	0.4231	junction	67.4
KLK4_Taqf	GGGAACTCTTGCCTCGTT			51.16	0.5556	3	54.5	58-60	107	KKv1
KRSP1_Taqr	GGTTGGGAAAGCTTCTCACA			52.19	0.5	4	57.5
KLK4-KRSP1_Taqp	TGCTGTGATTGCCATCCAGTCCC			59.19	0.5652	KRSP1	68.7
KKv2_Taqf	CCTCTGCAAATTCACTGAGTGGATA			60.86	0.44	5	62.6	60	83	KKv2, used as custom TaqMan assay manufactured by life technologies
KKv2_Taqr	TCCCAGCCTCCCACAGT			59.39	0.6471	4	55.7
KKv2_Taqp	CCAGATGCTGTGATTGC			53.12	0.5294	junction	49.1
Total and will-type parent genes:
KLK4tot_Taqf	CACTGGTCATGGAAAACGAA			50.55	0.45	2	56.5	58-60	104
KLK4tot_Taqr	CAGCCCGATGGTGTAGG			50.98	0.6471	3	54.4
KLK4tot_Taqp	TGTCAGCCGCACACTGTTTCCAGA			60.82	0.5417	2	69.5
KLK4wt_Taqf	AGTAAGCTCTATGACCCGCT			52.04	0.5	4		58	117
KLK4wt_Taqr	CAAGTACCCGTTGCAGATCA			52.16	0.5	5
KLK4wt_Taqp	CCCCCAGAGTCACCGTTGCA			58.63	0.65	4/5 junction	66.06
KRSP1tot_Taqf	CTGTGATTGCCATCCAGTC			50.31	0.5263	4	53.5	58-60	90	detects both mRNA variants
KRSP1tot_Taqr	AAGTTGCCGAAATGGTACAA			50.07	0.4	4	55.9
KRSP1tot_Taqp	ACACTCCCAGCCTCCCACAGTCT			60.87	0.6087	4	65.9
KRSP1wt_Taqf	GTGGCAACAGGAATACAGTC			50.73	0.5	3		58	94
KRSP1wt_Taqr	GATGCTCTAAGATGCCCCAG			52.03	0.55	3
KRSP1wt_Taqp	CAGCCAGCACCGTCAGTGGAAA			59.61	0.5909	3	67.8
BC039389_Taqf	CAAGCAGAAGAATTGGAAGAG			49.14	0.4286	3	54.6	58	85
BC039389tot_Taqr	CTTAAACACAAAAAGCATATTCC			47.23	0.3043	3	54.2
BC039389–GATM_Taqp	AAGCCTGTGCCAATGCCCTGAGA			60.68	0.5652	BC039389	69.8
BC039389wt_Taqf	GGTGGCTGCATTTTATTGTTG			50.93	0.4286	4		58	111
BC039389wt_Taqr	CCTCCGAGAGGGAATTAGGA			51.7	0.55	5
BC039389wt_Taqp	CTGAGTTCCAGTCCTGAATCACTTATAGAC			56.66	0.4333	5	64.09
GATMtot_Taqf	TCAAGAAAGCAGGATGGACT			50.54	0.45	7	54.5	58-60	89
GATMtot_Taqr	GGAAAGCCATTTGGATGACA			50.47	0.45	8	58.1
GATMtot_Taqp	ATTACTCCTCCAACACCAATCATCCCA			57.63	0.4444	7	68
GATMwt_Taqf	CAACAGAAGCCGTCAGTG			50.53	0.5556	1		58	94
GATMwt_Taqr	GAATTAGGAACTGTCGGGAA			49.01	0.45	1
GATMwt_Taqp	TCGAGCCTCCGATGCTTGCC			59.21	0.65	1	67.91
other genes:
PPIA_Taqf	TCATCTGCACTGCCAAGACTG			54.78	0.5238	4	NM_021130.3	58-60	71
PPIA_Taqr	CATGCCTTCTTTCACTTTGCC			52.58	0.4762	5	NM_021130.3	58-60
PPIA_Taqp2	ACACCACATGCTTGCCATCCAACCA			61.32	0.52	4+5	NM_021130.3	58-60
LMNA_Taqfb	GTCCACTGAGAGCCGCA			53.29	0.6471			58	117
LMNA_Taqr	TCCTCATTGGACTTGTTG			45.97	0.4444	7
LMNA_Taqp	CTCCTCATCCACCTCCTCCA			54.04	0.6	7
Cloning of read-throughs in pcDNA3.1(+)
sequencing vector:
T7 primer	TAATACGACTCACTATAGGG			50.32	0.4
cloning KK isoforms and KLK4 wt:
BamH1_K-K_f_noHA	actggatccaccatggccacagcaggaaatccct
BamH1KKfaltnoHA	actggatccaccatggaaaacgaattgttctgctc
EcoR1_K-Kv1/4_r_HA	actgaattctcaagcgtaatctggaacatcgtatgggtacagtgttccgggtgatgcagtga
EcoR1_K-Kv2_r_HA	actgaattctcaagcgtaatctggaacatcgtatgggtacagcatctggacggttttctcta
EcoR1_KLK4wt_r_HA	actgaattcttaagcgtaatctggaacatcgtatgggtaactggcctggacggttttctcta
cloning BG and GATM wt:
BamH1_B-G_f_noHA	actggatccaccatgtgcaatattttaaaaacgga
BamH1GATMwtfnoHA	actggatccgggcgatgctgcgggtgcggtgt
EcoR1_B-G_r_HA	actgaattctcaagcgtaatctggaacatcgtatgggtagtccaagtaggactgtaaggtgcct
Significant genes in BG_KK kd cells
TNFSF10_Taqf	ATGGCTATGATGGAGGTC	124	141	52.92	50	1	NM_003810	58	93
TNFSF10_Taqr	CACACAGAGAGACTGCAG	216	199	54.7	55.56	1	NM_003810
TNFSF10_Taqp	AGATCACGATCAGCACGCAG	155	136	60.53	55	1	NM_003810
TNFRSF10A_Taqf	GCTTGTAAATCAGATGAAGAAG	611	632	53.25	36.36	3,4	NM_003844	58	162
TNFRSF10A_Taqr	CGTACAATCCTTGACCTTG	772	754	53.42	47.37	5	NM_003844
TNFRSF10A_Taqp	CACGACCAGGAACACAGCAT	649	668	60.6	55	4	NM_003844
TBL1X_Taqf	CCACTTCATCAACACCTC	601	618	52.58	50	7	NM_005647	58	82
TBL1X_Taqr	CCGATACACCAGAAAGTTC	682	664	53.12	47.37	7	NM_005647
TBL1X_Taqp	CTCATCTTAGCCTCACCTCGC	645	625	60.27	57.14	7	NM_005647
SOX9_Taqf	GCGAAATCAACGAGAAAC	2169	2186	52.33	44.44	3	NM_000346	58	93
SOX9_Taqr	GAGAGATTTAGCACACTGA	2261	2243	51.65	42.11	3	NM_000346
SOX9_Taqp	CATCATCCTCCACGCTTGCT	2229	2210	60.46	55	3	NM_000346
RHEB_Taqf	CTGCTAAAGAAAATCAGACTGC	859	880	55.73	40.91	8	NM_005614	58	154
RHEB_Taqr	TCAGGTAGAATATATTCCCAGTG	1012	990	54.75	39.13	8	NM_005614
RHEB_Taqp	AGCAGAATCACATCACCGAGC	975	955	60.74	52.38	8	NM_005614
TIPIN_Taqf	CTGCGTGAGAGGAAAAGA	70	87	54.24	50	1,2	NM_017858	58	167
TIPIN_Taqr	TGCTCCATTTCCTGACTC	236	219	53.82	50	2,3	NM_017858
TIPIN_Taqp	CTCAGTTCCTTCACCATCTTGTCTC	209	185	61.08	48	2	NM_017858
TXN2_Taqf	CACAGTGGTGTGGAC	337	351	50.28	60	2,3	NM_012473.3	58	136
TXN2_Taqr	GCTGACACCTCATACTC	472	456	50.92	52.94	3,4	NM_012473.3
TXN2_Taqp	TGGTCATCAATATCCACCTTGGC	439	417	60.69	47.83	3	NM_012473.3
IL8_Taqf	CGCCAACACAGAAATTATTGTAAA	336	359	56.76	33.33	2	NM_000584	58	112
IL8_Taqr	ATTCTCAGCCCTCTTCAAAAACT	447	425	58.27	39.13	4	NM_000584
IL8_Taqp	CTTCTCCACAACCCTCTGCACCCA	426	403	66.45	58.33	3	NM_000584
CCL2_Taqf	AAGTGTCCCAAAGAAGCTGTG	245	265	58.7	47.62	2	NM_002982	58	127
CCL2_Taqr	AAGTCTTCGGAGTTTGGGTTT	371	351	57.71	42.86	3	NM_002982
CCL2_Taqp	TGGAATCCTGAACCCACTTCTGCTTGG	394	368	66.75	51.85	3	NM_002982
CHURC1_Taqf	CATGGATGAATTTCAGGAGTATACC	369	393	57.32	40	3	NM_145165	58	84
CHURC1_Taqr	GGGTCATCAGGGAGAATACTG	452	432	57.24	52.38	4	NM_145165
CHURC1_Taqp	TTGCCGCATAACAGACACAGCA	416	395	63.32	50	4	NM_145165
FSCN1_Taqf	CCTACAACATCAAAGACTCCAC	1397	1418	56.72	45.45	4	NM_003088	58	119
FSCN1_Taqr	CACCTTGTTATAGTCGCAGAAC	1515	1494	57.16	45.45	5	NM_003088
FSCN1_Taqp	TCCACAGGAGTGTCGCCGCT	1481	1462	66.09	65	5	NM_003088
LITAF_Taqf	TCCCCAATAACAATCCAATTACC	273	295	56.54	39.13	2	NM_001136472	58	117
LITAF_Taqr	GCTGACTCACGATCATCTTG	389	370	56.35	50	3	NM_001136472
LITAF_Taqp	CAGACGGTCTACGTGCAGCACC	299	320	65.57	63.64	3	NM_001136472
