# Supplementary material for: Functional characterization of BC039389-GATM and KLK4-KRSP1 chimeric read-through transcripts which are up-regulated in renal cell cancer
Source: BMC Genomics. 2015 Mar 27;16(1):247. doi: 10.1186/s12864-015-1446-z (PMC4422297; doi:10.1186/s12864-015-1446-z)
Supplement: Additional file 3: Table S2. — Lists the siRNA sequences. [file 12864_2015_1446_MOESM3_ESM.xls]

## Sheet: Tabelle1
Additional file 3: Table S2
target	mRNA target sequence (= siRNA core sequence)	score	coverage 5'partner [bp]	coverage 3'partner [bp]	possible off-targets (BLAST)
KKv1	GGCGAACGAUGCUGUGAUU	6	8	11	PLXNA4, NOP56, DZIP1, CLDN10, TAF3, VCAN
BGv1	UUAACAGAAGCUUGGACGA	6	10	9	DERA, LOC100294362
BGv2	UUAACAGAAGGCCAACACA	7	10	9	MUC16, RIBC1, LOC100506089, KDSR, VDAC3, IL33, LRRC14, FOXF1-AS1, P2RX7. NCK1, KCNJ10, SLC28A2, SYN3, ARHGAP26, etc.
target	mRNA target sequence (= siRNA core sequence)	score	position		possible off-targets (BLAST)
KLK4wt ex5	CCC UAG AUC CAG AAA UAA A	8	1314		-
GATMwt ex1	GCG GUG CAC UAC AUC GGA U	4	375		OTUD1, ZNF415
GATMtot ex7	GCA GGA UGG ACU AUC AUU A	8	1326		-
Lamin A/C pos.ctrl.	CUGGACUUCCAGAAGAACA				PKHD1L1, F8, ZNF264, PPP1R13L, DCTN5, TEX15, RP1L1, GMPS
non-targeting neg.ctrl.	AGGUAGUGUAAUCGCCUUG				KIAA0319L
All Stars negative control	QIAGEN
